# Supplementary material for: High prevalence of baseline Non-R5 viral tropism in PLWH is associated with immune damage: a systematic review and meta-analysis
Source: Front Immunol. 2025 Dec 2;16:1701028. doi: 10.3389/fimmu.2025.1701028 (PMC12705401; doi:10.3389/fimmu.2025.1701028)
Supplement: Supplementary file 2 [file Table2.xlsx]

## Sheet: Sheet1
Supplementary Table S1 Quality Assessment of Articles Included in a Meta-Analysis of Viral Tropism and Immunological Characteristics at Diagnosis among PLWH
ID	Study	Year	Title	Study Design	Inclusion and Exclusion Criteria	Sample Source / Time	Sample Type	Tropism Test	FPR Cutoff	Amplification Success Rate	QA/QC	Reason for Exclusion	Contamination Control	Handling of Missing Data	Score
1	2024 Pang, X.	2024	Impact of HIV-1 genetic diversity on disease progression: a prospective cohort study in Guangxi	1	1	1	1	1	1	0	1	0	1	0	8
2	2024 Li, K.	2024	Distinct genetic clusters in HIV-1 CRF01_AE-infected patients induced variable degrees of CD4+ T-cell loss	1	1	1	1	1	1	0	1	0	1	0	8
3	2024 Dai, B.	2024	Distinct Clusters of HIV-1 CRF01_AE in Zhejiang, China: High-Risk Transmission Cluster 4 Requires Heightened Surveillance	1	1	1	1	1	1	1	1	0	1	0	9
4	2022 Hu, X.	2022	Unique profile of predominant CCR5-tropic in CRF07_BC HIV-1 infections and discovery of an unusual CXCR4-tropic strain	1	0	1	1	1	1	0	1	0	1	0	7
5	2021 Lepore, L.	2021	Gp120 substitutions at positions associated with resistance to fostemsavir in treatment-naive HIV-1-positive individuals	1	1	1	1	1	1	1	1	0	1	0	9
6	2020 Leda, A.R.	2020	HIV-1 genetic diversity and divergence and its correlation with disease progression among antiretroviral naïve recently infected individuals	1	1	1	1	1	1	1	1	0	1	0	9
7	2020 Connell, B.J.	2020	Immune activation correlates with and predicts CXCR4 co-receptor tropism switch in HIV-1 infection	1	1	1	1	1	1	1	1	1	1	0	10
8	2019 Leone, A.	2019	HIV-1 coreceptor tropism: A syllogistic connection with the veterans aging cohort study index and the CD4/CD8 ratio	1	1	1	1	1	1	1	1	1	1	0	10
9	2019 Guo, J.L.	2019	Co-receptor tropism and genetic characteristics of the v3 regions in variants of antiretroviral-naive HIV-1 infected subjects	1	1	1	1	1	1	1	1	0	1	0	9
10	2015 Weichseldorfer, M.	2015	Chemokine co-receptor usage in HIV-1-infected treatment-naïve voluntary counselling and testing clients in Southern Taiwan	1	1	1	1	1	1	0	1	1	1	0	9
11	2015 Parczewski, M.	2015	The temporal increase in HIV-1 non-R5 tropism frequency among newly diagnosed patients from northern Poland is associated with clustered transmissions	1	1	1	1	1	1	0	1	0	1	0	8
12	2015 Dauwe, K.	2015	Characteristics and spread to the native population of HIV-1 non-B subtypes in two European countries with high migration rate.	1	1	1	1	1	1	1	1	0	1	1	10
13	2015 Bon, I.	2015	HIV-1 coreceptor usage in paired plasma RNA and proviral DNA from patients with acute and chronic infection never treated with antiretroviral therapy	1	1	1	1	1	1	0	1	1	1	0	9
14	2014 Sierra Enguita, R.	2014	X4 tropic viruses are on the rise in recent HIV-1 seroconverters in Spain	1	1	1	1	1	1	1	1	0	1	1	10
15	2014 Li, Xiaoshan	2014	Evidence that HIV-1 CRF01_AE is associated with low CD4+T cell count and CXCR4 co-receptor usage in recently infected young men who have sex with men (MSM) in Shanghai, China.	1	1	1	1	1	1	0	1	0	1	0	8
16	2013 To, S.W. C.	2013	Determination of the high prevalence of Dual/Mixed- or X4-tropism among HIV type 1 CRF01-AE in Hong Kong by genotyping and phenotyping methods	1	1	1	1	1	1	1	1	0	1	1	10
17	2013 Mortier, V.	2013	Frequency and predictors of HIV-1 co-receptor switch in treatment naive patients	1	1	1	1	1	1	1	1	0	1	1	10
18	2013 Frange, P.	2013	Prevalence of CXCR4-tropic viruses in clustered transmission chains at the time of primary HIV-1 infection.	1	1	1	1	1	1	1	1	0	1	1	10
19	2012 Soulié, C.	2012	Natural evolution of CD4+ cell count in patients with CD4 >350 or >500 cells/mm3 at the time of diagnosis according to HIV‐1 coreceptor tropism	1	1	1	1	1	1	0	1	0	1	0	8
20	2011 Ghosn, J.	2011	CD4 T cell decline following HIV seroconversion in individuals with and without CXCR4-tropic virus	1	1	1	1	1	1	1	1	0	1	0	9
21	2010 Raymond, S.	2010	CXCR4-using viruses in plasma and peripheral blood mononuclear cells during primary HIV-1 infection and impact on disease progression	1	1	1	1	1	0	1	1	0	1	0	8
22	2010 Demetriou, V.L.	2010	Cellular HIV-1 DNA levels in drug sensitive strains are equivalent to those in drug resistant strains in newly-diagnosed patients in Europe	1	1	1	1	1	0	1	1	0	1	1	9
23	2009 Huang, W.	2009	Characterization of human immunodeficiency virus type 1 populations containing CXCR4-using variants from recently infected individuals	1	1	1	1	1	0	0	1	0	1	0	7
24	2009 Frange, P.	2009	High frequency of X4/DM-tropic viruses in PBMC samples from patients with primary HIV-1 subtype-B infection in 1996-2007: the French ANRS CO06 PRIMO Cohort Study	1	1	1	1	1	1	0	1	0	1	0	8
25	2008 de Mendoza, C.	2008	Performance of a population-based HIV-1 tropism phenotypic assay and correlation with V3 genotypic prediction tools in recent HIV-1 seroconverters.	1	1	1	1	1	1	1	1	0	1	0	9
26	2007 de Mendoza, C.	2007	Prevalence of X4 tropic viruses in patients recently infected with HIV-1 and lack of association with transmission of drug resistance.	1	1	1	1	1	0	0	1	0	1	0	7
27	2007 Colomer-Lluch, Marta	2007	Prevalence of X4 tropic HIV‐1 variants in patients with differences in disease stage and exposure to antiretroviral therapy	1	1	1	1	1	0	1	1	0	1	0	8
